# Supplementary material for: Fluorescent PCDTBT Nanoparticles with Tunable Size for Versatile Bioimaging
Source: Materials (Basel). 2019 Aug 6;12(15):2497. doi: 10.3390/ma12152497 (PMC6695891; doi:10.3390/ma12152497)
Supplement: Supplementary file 1 [file materials-12-02497-s001.zip]

Archive with 4 entries (3 files):
- materials-565017-proof done -SI/
- materials-565017-proof done -SI/materials-565017-layout - SI.pdf
- materials-565017-proof done -SI/Video S1.avi
- materials-565017-proof done -SI/Video S2.avi
